# Supplementary material for: De novo identification of viral pathogens from cell culture hologenomes
Source: BMC Res Notes. 2012 Jan 6;5:11. doi: 10.1186/1756-0500-5-11 (PMC3284880; doi:10.1186/1756-0500-5-11)
Supplement: Additional file 1 — Read Statistics. Excel file containing detailed information on various read statistics. [file 1756-0500-5-11-S1.XLS]

## Sheet: Suppl_Table1
column	count	min	max	sum	mean	Q1	med	Q3	IQR	lW	rW	A_Count	C_Count	G_Count	T_Count	N_Count	Max_count
1	10948968	2	40	429326515	39.21	39	40	40	1	38	40	982067	5192689	3051065	1714275	8872	10948968
2	10948968	2	40	425555724	38.87	39	40	40	1	38	40	1964122	2993157	3041366	2948312	2011	10948968
3	10948968	2	40	426187117	38.92	39	40	40	1	38	40	2287940	3238678	3196915	2225076	359	10948968
4	10948968	2	40	425725614	38.88	39	40	40	1	38	40	2798747	2947615	3299036	1902848	722	10948968
5	10948968	2	40	427812165	39.07	39	40	40	1	38	40	3035717	2310902	3385909	2216426	14	10948968
6	10948968	2	40	420689889	38.42	39	40	40	1	38	40	3449790	2679988	2729452	2070287	19451	10948968
7	10948968	2	40	426868284	38.99	39	40	40	1	38	40	1877065	2641003	2407861	4022990	49	10948968
8	10948968	2	40	423062738	38.64	39	40	40	1	38	40	2222622	3272369	2864731	2586466	2780	10948968
9	10948968	2	40	422842899	38.62	39	40	40	1	38	40	2088978	2985021	2824808	2951411	98750	10948968
10	10948968	2	40	423349462	38.67	39	40	40	1	38	40	3495247	2280106	2811213	2341882	20520	10948968
11	10948968	2	40	414279595	37.84	39	40	40	1	38	40	2432400	3195934	3277490	1920886	122258	10948968
12	10948968	2	40	416814496	38.07	39	40	40	1	38	40	2158952	3188281	2880064	2616789	104882	10948968
13	10948968	2	40	424562518	38.78	39	40	40	1	38	40	2558582	2805916	2802555	2781890	25	10948968
14	10948968	2	40	424800292	38.8	39	40	40	1	38	40	2533041	2868427	2863139	2684361	0	10948968
15	10948968	2	40	420483610	38.4	39	40	40	1	38	40	2512415	2949491	2940483	2527122	19457	10948968
16	10948968	2	40	423410835	38.67	39	40	40	1	38	40	2474046	2921905	3050912	2502105	0	10948968
17	10948968	2	40	422790331	38.61	39	40	40	1	38	40	2583917	2782553	3113404	2469094	0	10948968
18	10948968	2	40	422479986	38.59	39	40	40	1	38	40	2677080	2782717	2935150	2554021	0	10948968
19	10948968	2	40	421617607	38.51	39	40	40	1	38	40	2487612	2848701	3049383	2563271	1	10948968
20	10948968	2	40	412634853	37.69	39	40	40	1	38	40	2619746	2848115	2970395	2506623	4089	10948968
21	10948968	2	40	421264846	38.48	39	40	40	1	38	40	2564583	2931706	2962425	2490123	131	10948968
22	10948968	2	40	422294082	38.57	39	40	40	1	38	40	2635964	2865112	2950025	2497770	97	10948968
23	10948968	2	40	421399497	38.49	39	40	40	1	38	40	2613588	2826715	3029652	2478878	135	10948968
24	10948968	2	40	416442399	38.03	39	40	40	1	38	40	2568661	2809769	3135225	2416823	18490	10948968
25	10948968	2	40	419805891	38.34	39	40	40	1	38	40	2583033	2909811	3038668	2417287	169	10948968
26	10948968	2	40	417822800	38.16	39	40	40	1	38	40	2645048	2858935	3114896	2329552	537	10948968
27	10948968	2	40	416818815	38.07	38	40	40	2	35	40	2617414	2826700	3060213	2444249	392	10948968
28	10948968	2	40	417606614	38.14	39	40	40	1	38	40	2643393	2876081	2994058	2430916	4520	10948968
29	10948968	2	40	415105833	37.91	39	40	40	1	38	40	2620289	2871549	2950510	2506010	610	10948968
30	10948968	2	40	414146750	37.83	39	40	40	1	38	40	2534397	2853332	3071613	2484966	4660	10948968
31	10948968	2	40	415050746	37.91	39	40	40	1	38	40	2622242	2855991	3010000	2455771	4964	10948968
32	10948968	2	40	414110376	37.82	39	40	40	1	38	40	2632740	2809316	3034574	2467564	4774	10948968
33	10948968	2	40	410544362	37.5	39	40	40	1	38	40	2657254	2768625	2973541	2544418	5130	10948968
34	10948968	2	40	412086937	37.64	39	40	40	1	38	40	2569777	2907437	2973753	2493084	4917	10948968
35	10948968	2	40	411110700	37.55	38	40	40	2	35	40	2639361	2978865	2940128	2389938	676	10948968
36	10948968	2	40	407510332	37.22	38	40	40	2	35	40	2650931	2879339	2906068	2507713	4917	10948968
37	10948968	2	40	406126737	37.09	38	39	40	2	35	40	2544741	2945181	2977733	2475862	5451	10948968
38	10948968	2	40	404964269	36.99	38	39	40	2	35	40	2607323	2851705	3029671	2458633	1636	10948968
39	10948968	2	40	395078850	36.08	38	39	40	2	35	40	2627845	2842320	2927256	2437893	113654	10948968
40	10948968	2	40	402368934	36.75	38	39	40	2	35	40	2663380	2898450	2923875	2462110	1153	10948968
41	10948968	2	40	397854957	36.34	37	39	40	3	33	40	2662631	2774629	3009361	2500274	2073	10948968
42	10948968	2	40	395499026	36.12	36	39	40	4	30	40	2585541	2823731	2968629	2567913	3154	10948968
43	10948968	2	40	389358591	35.56	36	39	40	4	30	40	2573942	2866706	2928114	2533239	46967	10948968
44	10948968	2	40	393999289	35.99	36	39	40	4	30	40	2638074	2822532	2999362	2487274	1726	10948968
45	10948968	2	40	388954609	35.52	36	39	40	4	30	40	2599627	2927000	2891561	2522724	8056	10948968
46	10948968	2	40	391820817	35.79	36	39	40	4	30	40	2710086	2828211	2981502	2425656	3513	10948968
47	10948968	2	40	390027698	35.62	36	39	40	4	30	40	2559943	2805194	3104745	2476116	2970	10948968
48	10948968	2	40	387938643	35.43	36	39	40	4	30	40	2557089	2878529	3094470	2416331	2549	10948968
49	10948968	2	40	386842104	35.33	35	39	40	5	28	40	2562645	2903841	3054862	2424573	3047	10948968
50	10948968	2	40	385527031	35.21	35	38	39	4	29	40	2543913	2883195	3057432	2461076	3352	10948968
51	10948968	2	40	384885582	35.15	36	38	39	3	32	40	2614012	2961186	2879469	2492005	2296	10948968
52	10948968	2	40	382224680	34.91	35	38	39	4	29	40	2607735	2860422	3034630	2443724	2457	10948968
53	10948968	2	40	381353667	34.83	35	38	39	4	29	40	2587425	2861612	3025250	2472207	2474	10948968
54	10948968	2	40	378068894	34.53	35	38	39	4	29	40	2556731	2873066	2926831	2589699	2641	10948968
55	10948968	2	40	375330262	34.28	35	38	39	4	29	40	2566234	2858000	2977767	2545043	1924	10948968
56	10948968	2	40	371910876	33.97	35	38	39	4	29	40	2518088	2807308	3075973	2546200	1399	10948968
57	10948968	2	40	369645004	33.76	34	38	39	5	27	40	2546006	2850525	2996190	2554420	1827	10948968
58	10948968	2	40	367489754	33.56	34	38	39	5	27	40	2480012	2870313	3028725	2568663	1255	10948968
59	10948968	2	40	365079062	33.34	33	37	39	6	24	40	2652177	2816470	3015728	2462795	1798	10948968
60	10948968	2	40	362726925	33.13	33	37	39	6	24	40	2507812	2832851	3074156	2528311	5838	10948968
61	10948968	2	40	356842420	32.59	33	36	39	6	24	40	2641118	2921169	2970371	2410101	6209	10948968
62	10948968	2	40	355036894	32.43	33	36	39	6	24	40	2610189	2894636	3002114	2436303	5726	10948968
63	10948968	2	40	352100209	32.16	33	36	38	5	26	40	2615807	2821925	2960584	2544790	5862	10948968
64	10948968	2	40	349795537	31.95	33	36	38	5	26	40	2575063	2853990	3010332	2503997	5586	10948968
65	10948968	2	40	345859980	31.59	32	36	38	6	23	40	2651160	2765916	3013368	2509125	9399	10948968
66	10948968	2	40	336201898	30.71	31	36	38	7	21	40	2535075	2940315	2886649	2449803	137126	10948968
67	10948968	2	40	338494848	30.92	31	35	38	7	21	40	2629690	2930844	2929641	2452416	6377	10948968
68	10948968	2	40	336435675	30.73	31	35	38	7	21	40	2591708	2920060	2958943	2472006	6251	10948968
69	10948968	2	40	334224765	30.53	31	35	38	7	21	40	2595169	2867260	2935246	2545445	5848	10948968
70	10948968	2	40	330882925	30.22	31	35	38	7	21	40	2543843	2926692	3005388	2468065	4980	10948968
71	10948968	2	40	324942374	29.68	30	35	38	8	18	40	2604024	2891105	3031986	2417280	4573	10948968
72	10948968	2	40	322087532	29.42	30	35	37	7	20	40	2559720	2899192	2946196	2522462	21398	10948968
73	10948968	2	40	318139149	29.06	29	34	36	7	19	40	2648890	2897181	2959845	2419028	24024	10948968
74	10948968	2	40	315979914	28.86	29	34	36	7	19	40	2696728	2820976	3026770	2399711	4783	10948968
75	10948968	2	40	313929074	28.67	29	33	36	7	19	40	2603429	2779585	3055674	2506010	4270	10948968
76	10948968	2	40	308936104	28.22	27	33	36	9	14	40	2567592	2896402	3058063	2420838	6073	10948968
77	10948968	2	40	419758960	38.34	39	40	40	1	38	40	822471	5502711	2747039	1807299	69448	10948968
78	10948968	2	40	414249634	37.83	39	40	40	1	38	40	1697827	3226641	2863216	3039356	121928	10948968
79	10948968	2	40	413238882	37.74	39	40	40	1	38	40	1984930	3523222	3074008	2296972	69836	10948968
80	10948968	2	40	417155795	38.1	39	40	40	1	38	40	2471101	3216684	3263664	1923570	73949	10948968
81	10948968	2	40	413426592	37.76	39	40	40	1	38	40	2838958	2459595	3297205	2291248	61962	10948968
82	10948968	2	40	407744581	37.24	39	40	40	1	38	40	3209768	2812845	2658737	2186701	80917	10948968
83	10948968	2	40	411279910	37.56	39	40	40	1	38	40	1700423	2692856	2272783	4208332	74574	10948968
84	10948968	2	40	411258877	37.56	39	40	40	1	38	40	2103767	3375450	2694813	2698759	76179	10948968
85	10948968	2	40	412908885	37.71	39	40	40	1	38	40	1988234	3106143	2664635	3113862	76094	10948968
86	10948968	2	40	393131054	35.91	39	40	40	1	38	40	3258438	2329636	2632247	2429310	299337	10948968
87	10948968	2	40	408584753	37.32	39	40	40	1	38	40	2308812	3343415	3197045	2019624	80072	10948968
88	10948968	2	40	405954271	37.08	39	40	40	1	38	40	2074112	3296706	2750768	2765206	62176	10948968
89	10948968	2	40	401458763	36.67	39	40	40	1	38	40	2366445	2884905	2650367	2884194	163057	10948968
90	10948968	2	40	403849726	36.88	39	40	40	1	38	40	2329279	2937900	2718525	2769515	193749	10948968
91	10948968	2	40	403565225	36.86	39	40	40	1	38	40	2368081	3076509	2838000	2602828	63550	10948968
92	10948968	2	40	406182752	37.1	39	40	40	1	38	40	2332730	3014695	2878690	2561638	161215	10948968
93	10948968	2	40	403775659	36.88	38	40	40	2	35	40	2425016	2896236	2958954	2583579	85183	10948968
94	10948968	2	40	394865392	36.06	38	40	40	2	35	40	2500817	2825801	2741406	2625356	255588	10948968
95	10948968	2	40	402625205	36.77	38	40	40	2	35	40	2350754	2905354	2879153	2658891	154816	10948968
96	10948968	2	40	403543519	36.86	38	40	40	2	35	40	2489771	2902570	2844207	2646867	65553	10948968
97	10948968	2	40	405555655	37.04	38	40	40	2	35	40	2395874	3040530	2816922	2623268	72374	10948968
98	10948968	2	40	403001642	36.81	38	40	40	2	35	40	2454467	3015400	2794851	2607681	76569	10948968
99	10948968	2	40	403838341	36.88	38	40	40	2	35	40	2447039	2939617	2895747	2585883	80682	10948968
100	10948968	2	40	405226221	37.01	38	40	40	2	35	40	2438216	2910641	2985349	2552495	62267	10948968
101	10948968	2	40	402378226	36.75	38	40	40	2	35	40	2376970	3007359	2883220	2510086	171333	10948968
102	10948968	2	40	404646636	36.96	38	40	40	2	35	40	2503249	2976698	2964167	2424198	80656	10948968
103	10948968	2	40	403433607	36.85	38	40	40	2	35	40	2440130	2887763	2942502	2597112	81461	10948968
104	10948968	2	40	399230788	36.46	38	39	40	2	35	40	2488195	2951741	2895510	2541029	72493	10948968
105	10948968	2	40	401899187	36.71	38	40	40	2	35	40	2459342	2991667	2815895	2597109	84955	10948968
106	10948968	2	40	394325993	36.01	38	40	40	2	35	40	2382782	2934380	2908914	2603739	119153	10948968
107	10948968	2	40	399141932	36.45	38	39	40	2	35	40	2461985	2953701	2887820	2559454	86008	10948968
108	10948968	2	40	398250157	36.37	38	39	40	2	35	40	2465057	2889013	2929593	2595998	69307	10948968
109	10948968	2	40	396414842	36.21	38	39	40	2	35	40	2472754	2835845	2869194	2675018	96157	10948968
110	10948968	2	40	395172195	36.09	37	39	40	3	33	40	2382644	2976043	2829349	2582084	178848	10948968
111	10948968	2	40	395547739	36.13	37	39	40	3	33	40	2463420	3087324	2828836	2485723	83665	10948968
112	10948968	2	40	393323865	35.92	37	39	40	3	33	40	2484944	2966150	2807603	2622399	67872	10948968
113	10948968	2	40	392757270	35.87	37	39	40	3	33	40	2396524	3024903	2817186	2628941	81414	10948968
114	10948968	2	40	393209965	35.91	37	39	40	3	33	40	2407832	2960801	2901008	2594360	84967	10948968
115	10948968	2	40	391885736	35.79	37	39	40	3	33	40	2493501	2986847	2785540	2602646	80434	10948968
116	10948968	2	40	386114461	35.26	36	39	40	4	30	40	2496891	2992146	2769764	2605576	84591	10948968
117	10948968	2	40	379752325	34.68	35	39	40	5	28	40	2500293	2866139	2873882	2645148	63506	10948968
118	10948968	2	40	376383967	34.38	35	39	40	5	28	40	2433789	2899485	2819164	2711796	84734	10948968
119	10948968	2	40	345439956	31.55	32	36	39	7	22	40	2431862	2927656	2821866	2686149	81435	10948968
120	10948968	2	40	332017634	30.32	31	35	38	7	21	40	2474157	2905931	2861376	2608916	98588	10948968
121	10948968	2	40	314413446	28.72	28	34	37	9	15	40	2435049	3005633	2760319	2652880	95087	10948968
122	10948968	2	40	293682832	26.82	23	33	36	13	4	40	2542372	2871826	2791046	2546075	197649	10948968
123	10948968	2	40	294257710	26.88	23	33	36	13	4	40	2355935	2865079	2950408	2609383	168163	10948968
124	10948968	2	40	282486046	25.8	19	32	36	17	2	40	2433655	2897867	2890622	2536786	190038	10948968
125	10948968	2	40	283249097	25.87	20	32	35	15	2	40	2370691	3000889	2937356	2532953	107079	10948968
126	10948968	2	40	281006536	25.67	19	32	35	16	2	40	2378923	2984887	2928174	2567235	89749	10948968
127	10948968	2	40	274715958	25.09	17	31	35	18	2	40	2429673	3037894	2741027	2649624	90750	10948968
128	10948968	2	40	275306731	25.14	17	31	35	18	2	40	2459080	2933101	2853238	2596277	107272	10948968
129	10948968	2	40	267522497	24.43	10	31	35	25	2	40	2448993	2895904	2853594	2656192	94285	10948968
130	10948968	2	40	269018921	24.57	12	31	35	23	2	40	2386585	2946753	2780807	2745028	89795	10948968
131	10948968	2	40	262746930	24	8	31	34	26	2	40	2441501	2932661	2755177	2710848	108781	10948968
132	10948968	2	40	264551955	24.16	2	31	35	33	2	40	2361329	2929114	2860417	2707613	90495	10948968
133	10948968	2	40	259174178	23.67	2	31	34	32	2	40	2355877	2984765	2782409	2705409	120508	10948968
134	10948968	2	40	255459593	23.33	2	31	33	31	2	40	2326691	2972310	2848267	2714127	87573	10948968
135	10948968	2	40	254257127	23.22	2	31	33	31	2	40	2448473	2948000	2826371	2620055	106069	10948968
136	10948968	2	40	250339602	22.86	2	30	33	31	2	40	2271918	2931228	2880021	2671441	194360	10948968
137	10948968	2	40	246536388	22.52	2	30	33	31	2	40	2475069	2999264	2790404	2593110	91121	10948968
138	10948968	2	40	243695974	22.26	2	30	33	31	2	40	2440867	2956901	2790492	2586709	173999	10948968
139	10948968	2	40	237600300	21.7	2	29	33	31	2	40	2439614	2919163	2787407	2710202	92582	10948968
140	10948968	2	40	221660531	20.24	2	26	32	30	2	40	2276585	3069919	2800743	2701964	99757	10948968
141	10948968	2	40	212539446	19.41	2	24	31	29	2	40	2386071	2981331	2816806	2675196	89564	10948968
142	10948968	2	40	229655528	20.98	2	28	33	31	2	40	2353469	3158852	2716388	2637481	82778	10948968
143	10948968	2	40	243714455	22.26	2	30	33	31	2	40	2454602	3012785	2760637	2609630	111314	10948968
144	10948968	2	40	244734393	22.35	2	30	33	31	2	40	2422575	2997269	2794491	2636524	98109	10948968
145	10948968	2	40	240556539	21.97	2	30	33	31	2	40	2421862	2990865	2732147	2705684	98410	10948968
146	10948968	2	40	236867035	21.63	2	30	33	31	2	40	2391994	3026070	2816364	2631392	83148	10948968
147	10948968	2	40	239288832	21.85	2	31	33	31	2	40	2461405	2928274	2801169	2549883	208237	10948968
148	10948968	2	40	235563414	21.51	2	30	33	31	2	40	2416937	2975903	2750016	2675197	130915	10948968
149	10948968	2	40	230770476	21.08	2	29	33	31	2	40	2516661	2979248	2772577	2578944	101538	10948968
150	10948968	2	40	225414353	20.59	2	29	33	31	2	40	2497343	2819777	2790403	2502262	339183	10948968
151	10948968	2	40	224855927	20.54	2	29	33	31	2	40	2480079	2861597	2864954	2636510	105828	10948968
152	10948968	2	40	223038330	20.37	2	29	33	31	2	40	2430167	2930861	2889550	2614193	84197	10948968
column	=column number (n-cycles read solexa file)
count	= number of bases found in this column.
min	= Lowest quality score value found in this column.
max	= Highest quality score value found in this column.
sum	= Sum of quality score values for this column.
mean	= Mean quality score value for this column.
Q1	= 1st quartile quality score.
med	=Median quality score.
Q3	= 3rd quartile quality score.
IQR	= Inter-Quartile range (Q3-Q1).
lW	= 'Left-Whisker' value (for boxplotting).
rW	= 'Right-Whisker' value (for boxplotting).
A_Count	= Count of 'A' nucleotides found in this column.
C_Count	= Count of 'C' nucleotides found in this column.
G_Count	= Count of 'G' nucleotides found in this column.
T_Count	= Count of 'T' nucleotides found in this column.
N_Count	= Count of 'N' nucleotides found in this column.
max-count	= max. number of bases (in all cycles)

## Sheet: DV-IDENTITY-0
#VALUE!	#VALUE!	#VALUE!	#VALUE!	#VALUE!	#VALUE!	#VALUE!	#VALUE!	#VALUE!	#VALUE!	#VALUE!	#VALUE!	#VALUE!	#VALUE!	#VALUE!	#VALUE!	#VALUE!	#VALUE!	#VALUE!	0	#VALUE!	#VALUE!	#VALUE!	#VALUE!	#VALUE!	#VALUE!	#VALUE!	#VALUE!	#VALUE!	#VALUE!	#VALUE!	#VALUE!	#VALUE!	#VALUE!	#VALUE!	#VALUE!	#VALUE!	#VALUE!	0	#VALUE!	#VALUE!	#VALUE!	#VALUE!	#VALUE!	#VALUE!	#VALUE!	#VALUE!	#VALUE!	#VALUE!	#VALUE!
#VALUE!	#VALUE!	#VALUE!	#VALUE!	#VALUE!	#VALUE!	#VALUE!	#VALUE!	#VALUE!	#VALUE!	AAAAAHXv0wo=	#VALUE!	#VALUE!	#VALUE!	#VALUE!	#VALUE!	#VALUE!	#VALUE!	#VALUE!	#VALUE!	#VALUE!	#VALUE!	#VALUE!	#VALUE!	#VALUE!	#VALUE!	#VALUE!	#VALUE!	#VALUE!	0	#VALUE!	#VALUE!	#VALUE!	#VALUE!	#VALUE!	#VALUE!	#VALUE!	#VALUE!	#VALUE!	#VALUE!	#VALUE!	#VALUE!	#VALUE!	#VALUE!	#VALUE!	#VALUE!	#VALUE!	#VALUE!	0	#VALUE!
#VALUE!	AAAAAC/Z9wE=	#VALUE!	#VALUE!	#VALUE!	#VALUE!	#VALUE!	#VALUE!	#VALUE!	#VALUE!	#VALUE!	#VALUE!	#VALUE!	#VALUE!	#VALUE!	#VALUE!	#VALUE!	#VALUE!	#VALUE!	#VALUE!	0	#VALUE!	#VALUE!	#VALUE!	#VALUE!	#VALUE!	#VALUE!	#VALUE!	#VALUE!	#VALUE!	#VALUE!	#VALUE!	#VALUE!	#VALUE!	#VALUE!	#VALUE!	#VALUE!	#VALUE!	#VALUE!	0	#VALUE!	#VALUE!	#VALUE!	#VALUE!	#VALUE!	#VALUE!	#VALUE!	#VALUE!	#VALUE!	#VALUE!
#VALUE!	#VALUE!	#VALUE!	#VALUE!	#VALUE!	#VALUE!	#VALUE!	#VALUE!	#VALUE!	#VALUE!	#VALUE!	AAAAAHX7/ws=	#VALUE!	#VALUE!	#VALUE!	#VALUE!	#VALUE!	#VALUE!	#VALUE!	#VALUE!	#VALUE!	#VALUE!	#VALUE!	#VALUE!	#VALUE!	#VALUE!	#VALUE!	#VALUE!	#VALUE!	#VALUE!	0	#VALUE!	#VALUE!	#VALUE!	#VALUE!	#VALUE!	#VALUE!	#VALUE!	#VALUE!	#VALUE!	#VALUE!	#VALUE!	#VALUE!	#VALUE!	#VALUE!	#VALUE!	#VALUE!	#VALUE!	#VALUE!	0
#VALUE!	#VALUE!	AAAAAH/b9gI=	#VALUE!	#VALUE!	#VALUE!	#VALUE!	#VALUE!	#VALUE!	#VALUE!	#VALUE!	#VALUE!	#VALUE!	#VALUE!	#VALUE!	#VALUE!	#VALUE!	#VALUE!	#VALUE!	#VALUE!	#VALUE!	0	#VALUE!	#VALUE!	#VALUE!	#VALUE!	#VALUE!	#VALUE!	#VALUE!	#VALUE!	#VALUE!	#VALUE!	#VALUE!	#VALUE!	#VALUE!	#VALUE!	#VALUE!	#VALUE!	#VALUE!	#VALUE!	0	#VALUE!	#VALUE!	#VALUE!	#VALUE!	#VALUE!	#VALUE!	#VALUE!	#VALUE!	#VALUE!
#VALUE!	#VALUE!	#VALUE!	#VALUE!	#VALUE!	#VALUE!	#VALUE!	#VALUE!	#VALUE!	#VALUE!	#VALUE!	#VALUE!	AAAAAH1V2ww=	#VALUE!	#VALUE!	#VALUE!	#VALUE!	#VALUE!	#VALUE!	#VALUE!	#VALUE!	#VALUE!	#VALUE!	#VALUE!	#VALUE!	#VALUE!	#VALUE!	#VALUE!	#VALUE!	#VALUE!	#VALUE!	0	#VALUE!	#VALUE!	#VALUE!	#VALUE!	#VALUE!	#VALUE!	#VALUE!	#VALUE!	#VALUE!	#VALUE!	#VALUE!	#VALUE!	#VALUE!	#VALUE!	#VALUE!	#VALUE!	#VALUE!	#VALUE!
#VALUE!	#VALUE!	#VALUE!	AAAAAFU/NgM=	#VALUE!	#VALUE!	#VALUE!	#VALUE!	#VALUE!	#VALUE!	#VALUE!	#VALUE!	#VALUE!	#VALUE!	#VALUE!	#VALUE!	#VALUE!	#VALUE!	#VALUE!	#VALUE!	#VALUE!	#VALUE!	0	#VALUE!	#VALUE!	#VALUE!	#VALUE!	#VALUE!	#VALUE!	#VALUE!	#VALUE!	#VALUE!	#VALUE!	#VALUE!	#VALUE!	#VALUE!	#VALUE!	#VALUE!	#VALUE!	#VALUE!	#VALUE!	0	#VALUE!	#VALUE!	#VALUE!	#VALUE!	#VALUE!	#VALUE!	#VALUE!	#VALUE!
#VALUE!	#VALUE!	#VALUE!	#VALUE!	#VALUE!	#VALUE!	#VALUE!	#VALUE!	#VALUE!	#VALUE!	#VALUE!	#VALUE!	#VALUE!	AAAAAD38bw0=	#VALUE!	#VALUE!	#VALUE!	#VALUE!	#VALUE!	#VALUE!	#VALUE!	#VALUE!	#VALUE!	#VALUE!	#VALUE!	#VALUE!	#VALUE!	#VALUE!	#VALUE!	#VALUE!	#VALUE!	#VALUE!	0	#VALUE!	#VALUE!	#VALUE!	#VALUE!	#VALUE!	#VALUE!	#VALUE!	#VALUE!	#VALUE!	#VALUE!	#VALUE!	#VALUE!	#VALUE!	#VALUE!	#VALUE!	#VALUE!	#VALUE!
#VALUE!	#VALUE!	#VALUE!	#VALUE!	AAAAAH3e9gQ=	#VALUE!	#VALUE!	#VALUE!	#VALUE!	#VALUE!	#VALUE!	#VALUE!	#VALUE!	#VALUE!	#VALUE!	#VALUE!	#VALUE!	#VALUE!	#VALUE!	#VALUE!	#VALUE!	#VALUE!	#VALUE!	0	#VALUE!	#VALUE!	#VALUE!	#VALUE!	#VALUE!	#VALUE!	#VALUE!	#VALUE!	#VALUE!	#VALUE!	#VALUE!	#VALUE!	#VALUE!	#VALUE!	#VALUE!	#VALUE!	#VALUE!	#VALUE!	0	#VALUE!	#VALUE!	#VALUE!	#VALUE!	#VALUE!	#VALUE!	#VALUE!
#VALUE!	#VALUE!	#VALUE!	#VALUE!	#VALUE!	#VALUE!	#VALUE!	#VALUE!	#VALUE!	#VALUE!	#VALUE!	#VALUE!	#VALUE!	#VALUE!	AAAAAF3/dw4=	#VALUE!	#VALUE!	#VALUE!	#VALUE!	#VALUE!	#VALUE!	#VALUE!	#VALUE!	#VALUE!	#VALUE!	#VALUE!	#VALUE!	#VALUE!	#VALUE!	#VALUE!	#VALUE!	#VALUE!	#VALUE!	0	#VALUE!	#VALUE!	#VALUE!	#VALUE!	#VALUE!	#VALUE!	#VALUE!	#VALUE!	#VALUE!	#VALUE!	#VALUE!	#VALUE!	#VALUE!	#VALUE!	#VALUE!	#VALUE!
#VALUE!	#VALUE!	#VALUE!	#VALUE!	#VALUE!	AAAAAF7//wU=	#VALUE!	#VALUE!	#VALUE!	#VALUE!	#VALUE!	#VALUE!	#VALUE!	#VALUE!	#VALUE!	#VALUE!	#VALUE!	#VALUE!	#VALUE!	#VALUE!	#VALUE!	#VALUE!	#VALUE!	#VALUE!	0	#VALUE!	#VALUE!	#VALUE!	#VALUE!	#VALUE!	#VALUE!	#VALUE!	#VALUE!	#VALUE!	#VALUE!	#VALUE!	#VALUE!	#VALUE!	#VALUE!	#VALUE!	#VALUE!	#VALUE!	#VALUE!	0	#VALUE!	#VALUE!	#VALUE!	#VALUE!	#VALUE!	#VALUE!
#VALUE!	#VALUE!	#VALUE!	#VALUE!	#VALUE!	#VALUE!	#VALUE!	#VALUE!	#VALUE!	#VALUE!	#VALUE!	#VALUE!	#VALUE!	#VALUE!	#VALUE!	AAAAAF/t+w8=	#VALUE!	#VALUE!	#VALUE!	#VALUE!	#VALUE!	#VALUE!	#VALUE!	#VALUE!	#VALUE!	#VALUE!	#VALUE!	#VALUE!	#VALUE!	#VALUE!	#VALUE!	#VALUE!	#VALUE!	#VALUE!	0	#VALUE!	#VALUE!	#VALUE!	#VALUE!	#VALUE!	#VALUE!	#VALUE!	#VALUE!	#VALUE!	#VALUE!	#VALUE!	#VALUE!	#VALUE!	#VALUE!	#VALUE!
[truncated: 206 more columns]
